# Supplementary material for: Genetic Characterization and Evolutionary Insights of Novel H1N1 Swine Influenza Viruses Identified from Pigs in Shandong Province, China
Source: Viruses. 2026 Jan 15;18(1):117. doi: 10.3390/v18010117 (PMC12846427; doi:10.3390/v18010117)
Supplement: Supplementary file 1 [file viruses-18-00117-s001.zip]

Archive with 1 entries (1 files):
- viruses-4064909-supplementary.pdf
